# Supplementary material for: Effects of ginseng berry saponins on cardiorespiratory fitness in patients with SCAD: a randomized, double-blinded, placebo-controlled trial
Source: Front Pharmacol. 2026 Jan 22;17:1724232. doi: 10.3389/fphar.2026.1724232 (PMC12872741; doi:10.3389/fphar.2026.1724232)
Supplement: Supplementary file 2 [file Supplementaryfile2.xls]

## Sheet: 治疗后两组
SEQN	Gender	Age	group	BMI	CCS2	CCS1	CZCCS	LAIOXIAOccs	PL2	PL1	CZPL	AS2	AS1	CZAS	AF2	AF1	CZAF	TS2	TS1	CZTS	DP2	DP1	CZDP	SAQtotal2	SAQtotal1	CZSAQtotal	xiongtong2	xiongtong1	CZxiongtong	LIAOXIAOxiongt	xiongmen2	xiongmen1	CZxiongmen	LIAOXIAOxiongmen	xinji2	xinji1	CZxinji	LIAOXIAOxinji	qiduan2	qiduan1	CZqiduan	LIAOXIAOqiduan	pijuanfali2	pijuanfali1	Czpijuanfali	LIAOXIAOpijuanfali	shimianduomeng2	shimianduomeng1	CZshimianduomeng
1	1	50	1	25.28	1	1	0	3	3	3	0	45	45	0	12	12	0	20	19	1	10	8	2	90	87	3	0	0	0	0	0	0	0	0	0	1	-1	1	0	0	0	0	0	0	0	0	0	1	-1
2	1	48	2	24.49	1	1	0	2	3	3	0	45	45	0	12	12	0	20	21	-1	11	11	0	91	92	-1	0	0	0	0	0	2	-2	2	0	0	0	0	1	1	0	2	0	0	0	0	1	1	0
3	1	60	1	25.47	1	1	0	1	4	3	1	44	42	2	12	12	0	19	18	1	10	9	1	89	84	5	0	0	0	0	0	2	-2	1	0	0	0	0	0	0	0	0	0	0	0	0	0	1	-1
4	1	50	2	29.05	1	1	0	2	4	1	3	42	41	1	12	12	0	19	19	0	9	8	1	86	81	5	0	0	0	0	0	2	-2	2	0	1	-1	1	0	0	0	0	0	1	-1	1	1	1	0
5	1	45	2	31.14	1	1	0	1	4	3	1	45	45	0	12	12	0	20	20	0	10	10	0	91	90	1	0	0	0	0	0	2	-2	2	0	0	0	0	0	0	0	0	0	0	0	0	0	0	0
6	1	62	1	23.18	1	1	0	1	3	3	0	44	44	0	12	12	0	20	18	2	9	9	0	88	86	2	0	0	0	0	0	4	-4	1	0	2	-2	1	1	2	-1	1	0	1	-1	1	1	1	0
7	1	53	1	24.86	1	1	0	1	4	3	1	44	44	0	12	12	0	20	18	2	11	9	2	91	86	5	0	0	0	0	0	2	-2	1	0	0	0	0	0	1	-1	1	0	1	-1	1	1	0	1
8	1	71	2	24.51	1	1	0	1	4	2	2	42	44	-2	12	12	0	19	18	1	10	9	1	87	85	2	0	0	0	0	0	0	0	0	0	0	0	0	0	2	-2	1	1	1	0	2	0	1	-1
9	2	73	1	20.57	1	2	-1	2	4	2	2	37	40	-3	12	12	0	20	21	-1	10	9	1	83	84	-1	0	0	0	0	0	0	0	0	1	0	1	1	0	1	-1	1	0	1	-1	1	0	1	-1
10	1	67	2	23.19	1	2	-1	2	4	2	2	43	43	0	12	12	0	20	21	-1	10	10	0	89	88	1	0	0	0	0	0	0	0	0	0	1	-1	1	0	0	0	0	0	1	-1	1	0	1	-1
11	2	65	2	25.39	1	1	0	2	3	3	0	42	40	2	12	12	0	20	21	-1	10	10	0	87	86	1	0	0	0	0	0	0	0	0	0	1	-1	1	0	2	-2	1	0	1	-1	1	1	0	1
12	2	74	1	26.04	1	2	-1	2	4	3	1	41	38	3	12	12	0	20	21	-1	10	10	0	87	84	3	0	0	0	0	0	2	-2	1	0	1	-1	1	1	1	0	1	1	1	0	2	0	1	-1
13	2	70	1	26.56	1	2	-1	2	3	2	1	42	39	3	12	12	0	19	19	0	9	8	1	87	80	7	0	0	0	0	0	2	-2	1	0	2	-2	1	1	2	-1	1	0	1	-1	1	0	1	-1
14	1	62	2	24.77	1	1	0	1	4	2	2	43	43	0	12	12	0	20	21	-1	10	11	-1	89	89	0	0	0	0	0	0	2	-2	1	0	1	-1	1	1	1	0	3	0	1	-1	1	0	1	-1
15	1	47	1	28.72	1	1	0	2	4	1	3	45	45	0	12	12	0	19	18	1	10	8	2	90	84	6	0	0	0	0	0	2	-2	1	0	1	-1	1	0	0	0	0	1	2	-1	1	1	2	-1
16	2	64	2	22.55	1	1	0	1	3	3	0	40	37	3	12	12	0	20	19	1	10	8	2	85	79	6	0	0	0	0	0	4	-4	1	0	2	-2	1	1	2	-1	1	0	1	-1	1	1	2	-1
17	2	60	2	25.64	1	1	0	2	4	3	1	43	43	0	12	11	1	20	21	-1	11	10	1	90	88	2	0	0	0	0	0	2	-2	1	0	0	0	0	0	0	0	0	0	0	0	0	1	1	0
18	2	66	1	26.17	2	2	0	1	4	2	2	38	38	0	12	12	0	19	21	-2	9	8	1	82	81	1	0	0	0	0	0	2	-2	1	0	0	0	0	1	2	-1	1	1	1	0	2	0	2	-2
19	1	57	2	24.53	1	1	0	1	4	3	1	44	44	0	12	12	0	20	18	2	10	9	1	90	86	4	0	0	0	0	0	2	-2	1	0	0	0	0	1	1	0	3	0	1	-1	1	0	1	-1
20	1	71	1	29.4	1	1	0	1	4	3	1	42	45	-3	12	12	0	19	18	1	10	9	1	87	87	0	0	2	-2	1	0	0	0	0	0	1	-1	1	0	1	-1	1	0	1	-1	1	1	1	0
21	1	63	1	21.3	1	1	0	1	4	3	1	44	44	0	12	12	0	20	18	2	11	9	2	91	86	5	0	0	0	0	0	4	-4	1	0	0	0	0	0	0	0	0	0	0	0	0	0	1	-1
22	2	64	2	22.31	1	1	0	2	4	2	2	42	42	0	12	12	0	19	18	1	9	8	1	86	82	4	0	0	0	0	2	2	0	3	0	1	-1	1	1	1	0	2	0	1	-1	1	1	2	-1
23			2	30.67	1	2	-1	1		2			34			12			18			9			75			0	0	0		2	-2	1		2	-2	1		2	-2	1		2	-2	1		1	-1
24	2	72	1	23.34	1	1	0	1	4	3	1	41	41	0	12	12	0	19	18	1	10	9	1	86	83	3	0	0	0	0	0	0	0	0	0	1	-1	1	0	0	0	0	0	0	0	0	1	0	1
25	1	57	2	26.57	1	2	-1	2	4	2	2	40	40	0	12	12	0	20	18	2	9	9	0	85	81	4	0	0	0	0	0	0	0	0	0	0	0	0	0	1	-1	1	1	1	0	3	1	1	0
26	1	59	1	25.82	1	2	-1	2	4	1	3	36	35	1	12	12	0	19	18	1	9	9	0	80	75	5	0	0	0	0	2	4	-2	1	0	1	-1	1	1	1	0	2	0	2	-2	1	1	1	0
27	1	59	2	25	1	1	0	1	3	2	1	39	40	-1	12	11	1	19	14	5	10	8	2	83	75	8	0	0	0	0	0	2	-2	2	0	0	0	0	0	1	-1	1	0	1	-1	1	1	1	0
28	1	70	1	26.83	1	1	0	1	4	3	1	42	42	0	12	12	0	20	18	2	10	10	0	88	85	3	0	0	0	0	0	0	0	0	0	1	-1	1	0	1	-1	1	0	0	0	0	1	1	0
29	1	43	2	27.76	1	1	0	2	4	2	2	42	42	0	12	12	0	18	17	1	11	9	2	87	82	5	0	0	0	0	0	4	-4	1	0	1	-1	1	0	1	-1	1	0	1	-1	1	2	1	1
30	1	72	2	27.4	1	1	0	1	4	3	1	39	41	-2	12	12	0	20	18	2	10	8	2	85	82	3	0	0	0	0	0	2	-2	1	0	1	-1	1	0	1	-1	1	1	1	0	3	1	1	0
31	2	67	1	23.31	2	1	1	2	4	1	3	40	41	-1	12	11	1	17	17	0	9	9	0	82	79	3	0	0	0	0	2	2	0	2	0	1	-1	1	1	1	0	2	0	0	0	0	1	1	0
32	1	64	1	22.57	1	1	0	1	4	3	1	42	41	1	12	11	1	20	18	2	10	9	1	88	82	6	0	0	0	0	0	2	-2	1	0	1	-1	1	0	0	0	0	0	1	-1	1	1	0	1
33	1	67	1	28.39	1	1	0	1	4	3	1	42	41	1	12	10	2	18	18	0	11	9	2	87	81	6	0	0	0	0	0	2	-2	1	0	1	-1	1	1	0	1	1	0	1	-1	1	0	1	-1
34	1	62	2	24.16	1	1	0	2	4	2	2	41	41	0	12	12	0	19	17	2	9	9	0	85	81	4	0	0	0	0	0	0	0	0	0	0	0	0	0	1	-1	1	0	1	-1	1	0	1	-1
35	1	63	2	27.1	1	2	-1	2	4	2	2	43	41	2	12	11	1	20	17	3	11	9	2	90	80	10	0	0	0	0	0	2	-2	1	0	0	0	0	0	1	-1	1	0	0	0	0	0	0	0
36	1	66	1	23.74	1	2	-1	2	4	3	1	43	40	3	12	12	0	19	18	1	11	9	2	91	82	9	0	0	0	0	0	2	-2	1	0	1	-1	1	1	1	0	2	1	1	0	3	0	1	-1
37	1	69	1	19.37	2	2	0	2	4	1	3	38	35	3	12	9	3	18	14	4	9	8	1	81	67	14	0	2	-2	1	0	4	-4	1	1	1	0	2	1	1	0	2	1	1	0	3	1	1	0
38	1	57	1	24.24	1	1	0	1	3	3	0	42	43	-1	12	12	0	20	17	3	9	9	0	86	84	2	0	0	0	0	0	0	0	0	0	0	0	0	0	1	-1	1	0	0	0	0	1	1	0
39	1	63	2	25.35	1	1	0	1	3	2	1	42	42	0	12	12	0	19	17	2	10	9	1	86	82	4	0	0	0	0	0	0	0	0	0	0	0	0	0	1	-1	1	0	1	-1	2	0	1	-1
40	1	64	2	26.57	2	2	0	3	3	2	1	40	40	0	12	12	0	17	17	0	9	9	0	81	80	1	0	0	0	0	2	2	0	0	0	0	0	0	1	1	0	3	0	0	0	0	0	1	-1
41	1	57	1	27.76	1	2	-1	1	3	3	0	43	42	1	12	12	0	20	17	3	10	8	2	88	82	6	0	0	0	0	0	0	0	0	0	1	-1	1	0	1	-1	1	1	1	0	1	0	1	-1
42	1	47	2	21.11	1	1	0	3	3	2	1	43	41	2	12	12	0	19	17	2	9	9	0	86	81	5	0	0	0	0	0	2	-2	1	1	0	1	1	0	0	0	0	0	0	0	0	1	1	0
43	1	69	1	24.09	1	2	-1	1	4	3	1	39	37	2	12	12	0	19	17	2	12	9	3	86	78	8	0	0	0	0	0	0	0	0	0	0	0	0	0	1	-1	1	1	1	0	1	0	1	-1
44	1	47	2	24.8	1	1	0	1	3	3	0	44	43	1	12	12	0	20	19	1	10	10	0	89	87	2	0	0	0	0	0	2	-2	1	0	1	-1	1	0	1	-1	1	0	1	-1	1	0	0	0
45	1	66	2	24.91	1	2	-1	2	4	1	3	44	42	2	12	11	1	20	17	3	11	9	2	91	80	11	0	2	-2	1	0	4	-4	1	0	1	-1	1	1	0	1	3	0	0	0	0	0	1	-1
46	2	67	1	27.34	1	2	-1	2	4	2	2	40	37	3	12	12	0	20	13	7	11	7	4	87	71	16	0	0	0	0	0	4	-4	1	1	1	0	2	0	1	-1	1	0	1	-1	1	1	2	-1
47	1	73	1	21.22	2	2	0	1	4	1	3	40	39	1	12	11	1	20	17	3	10	9	1	86	77	9	0	0	0	0	0	2	-2	1	1	1	0	3	0	1	-1	1	0	0	0	0	1	1	0
48	1	72	2	23.67	1	1	0	1	4	3	1	40	41	-1	12	12	0	20	17	3	10	9	1	86	82	4	0	0	0	0	0	0	0	0	0	1	-1	1	0	0	0	0	0	1	-1	2	1	1	0
49	1	69	2	26.99	1	1	0	2	4	2	2	41	39	2	12	11	1	19	17	2	9	9	0	85	78	7	0	0	0	0	0	0	0	0	0	1	-1	1	0	1	-1	1	1	1	0	3	1	1	0
50	2	57	1	24.17	1	1	0	1	3	3	0	40	39	1	12	12	0	18	17	1	10	9	1	83	80	3	0	0	0	0	0	0	0	0	0	1	-1	1	1	1	0	3	1	1	0	2	0	1	-1
51	1	43	1	28.34	1	1	0	1	3	2	1	43	39	4	12	12	0	20	16	4	10	8	2	88	77	11	0	0	0	0	0	2	-2	1	0	1	-1	1	0	1	-1	1	1	2	-1	1	1	1	0
52	1	42	2	27.14	1	1	0	1	3	3	0	45	45	0	12	12	0	20	17	3	10	9	1	90	86	4	0	0	0	0	0	2	-2	1	0	0	0	0	0	1	-1	1	0	1	-1	1	0	1	-1
53	1	73	2	21.22	1	1	0	2	3	2	1	43	43	0	12	12	0	20	17	3	9	9	0	87	83	4	0	0	0	0	0	2	-2	1	1	0	1	1	0	0	0	0	1	1	0	1	1	2	-1
54	1	73	1	25.39	1	1	0	1	4	2	2	41	42	-1	12	12	0	20	20	0	10	9	1	87	85	2	0	0	0	0	0	2	-2	1	0	1	-1	1	1	1	0	2	1	1	0	2	0	0	0
55	1	71	1	29.07	1	2	-1	2	4	3	1	39	37	2	12	12	0	19	17	2	9	8	1	83	77	6	0	0	0	0	0	0	0	0	1	1	0	2	0	1	-1	1	0	1	-1	1	1	2	-1
56	1	42	2	28.09	1	1	0	3	4	2	2	44	44	0	12	12	0	17	17	0	9	9	0	86	84	2	0	0	0	0	0	2	-2	1	0	0	0	0	1	1	0	2	1	2	-1	1	1	2	-1
57	1	68	1	23.38	1	1	0	1	3	2	1	43	42	1	12	12	0	20	19	1	10	9	1	88	84	4	0	0	0	0	0	0	0	0	0	1	-1	1	0	1	-1	1	0	1	-1	1	1	2	-1
58	1	72	2	26.17	1	2	-1	2	3	1	2	40	40	0	12	12	0	20	17	3	8	8	0	83	78	5	0	0	0	0	0	2	-2	1	1	1	0	3	1	2	-1	2	0	1	-1	1	1	1	0
59	2	64	2	23.59	1	1	0	1	3	3	0	43	43	0	12	12	0	20	17	3	10	8	2	88	83	5	0	0	0	0	0	0	0	0	0	1	-1	1	0	1	-1	1	0	2	-2	1	0	1	-1
60	2	55	1	26.67	1	1	0	2	3	2	1	43	44	-1	12	12	0	20	17	3	10	9	1	88	84	4	0	0	0	0	0	4	-4	1	0	2	-2	1	0	2	-2	1	0	2	-2	1	1	3	-2
61	1	58	2	31.96	1	2	-1	2	4	2	2	42	43	-1	12	12	0	20	17	3	10	9	1	88	83	5	0	0	0	0	0	2	-2	1	0	1	-1	1	0	2	-2	1	0	1	-1	1	1	1	0
62	1	64	1	24.49	1	1	0	1	4	2	2	43	43	0	12	12	0	20	17	3	10	9	1	89	83	6	0	0	0	0	0	2	-2	1	0	1	-1	1	0	1	-1	1	1	1	0	2	0	1	-1
63	2	46	1	27.04	1	1	0	3	4	2	2	41	40	1	12	11	1	19	18	1	9	9	0	85	80	5	0	0	0	0	0	0	0	0	0	0	0	0	0	1	-1	1	1	2	-1	1	2	1	1
64	2	57	2	25.78	1	1	0	1	4	3	1	44	44	0	12	12	0	20	17	3	10	9	1	90	85	5	0	0	0	0	0	0	0	0	0	1	-1	1	0	1	-1	2	0	0	0	0	1	2	-1
65	1	63	1	24.97	1	1	0	1	3	3	0	43	43	0	12	12	0	20	18	2	10	8	2	88	84	4	0	0	0	0	0	2	-2	1	0	2	-2	1	0	1	-1	1	0	2	-2	1	0	1	-1
66	1	58	1	27.02	1	1	0	1	4	3	1	43	44	-1	12	12	0	20	17	3	10	8	2	89	84	5	0	0	0	0	0	2	-2	1	0	0	0	0	0	1	-1	1	0	0	0	0	0	1	-1
67	1	69	2	23.18	2	2	0	2	4	1	3	40	39	1	12	12	0	20	18	2	9	8	1	85	78	7	0	0	0	0	0	2	-2	1	0	2	-2	3	1	1	0	2	1	1	0	3	1	2	-1
68	1	72	2	21.72	1	1	0	2	4	2	2	43	43	0	12	12	0	20	17	3	10	9	1	89	83	6	0	0	0	0	0	4	-4	1	0	1	-1	2	0	0	0	0	0	2	-2	1	1	1	0
69	1	55	1	23.14	2	2	0	1	3	2	1	41	40	1	12	12	0	19	18	1	10	8	2	85	80	5	0	0	0	0	0	2	-2	1	1	0	1	1	0	1	-1	1	0	1	-1	1	0	0	0
70	2	58	1	27.68	1	1	0	2	4	2	2	41	40	1	12	12	0	18	18	0	9	8	1	84	80	4	0	0	0	0	0	2	-2	1	0	0	0	0	1	2	-1	1	1	2	-1	1	1	2	-1
71	2	59	2	28.13	1	1	0	1	3	3	0	41	41	0	12	12	0	20	18	2	10	9	1	86	83	3	0	0	0	0	0	2	-2	1	0	0	0	0	0	1	-1	1	0	1	-1	1	1	1	0
72	2	54	2	21.88	1	1	0	1	4	2	2	43	43	0	12	12	0	20	18	2	9	9	0	88	84	4	0	2	-2	1	0	0	0	0	0	1	-1	1	0	1	-1	2	0	1	-1	1	2	2	0
73	1	68	1	25.11	1	1	0	1	3	3	0	44	43	1	12	12	0	19	19	0	10	10	0	88	87	1	0	0	0	0	0	2	-2	1	0	0	0	0	0	1	-1	1	0	1	-1	1	0	1	-1
74	1	59	2	22.15	1	1	0	2	3	3	0	44	44	0	12	12	0	20	19	1	10	10	0	89	88	1	0	0	0	0	0	2	-2	1	0	0	0	0	0	1	-1	1	0	0	0	0	0	1	-1
75	2	69	1	27.41	2	2	0	1	4	1	3	40	41	-1	12	10	2	20	19	1	10	8	2	86	79	7	0	2	-2	1	0	0	0	0	0	0	0	0	0	1	-1	1	0	2	-2	1	0	1	-1
76	1	53	2	27.25	1	2	-1	2	3	3	0	41	36	5	12	11	1	20	18	2	10	8	2	86	76	10	0	0	0	0	0	2	-2	1	0	2	-2	1	1	2	-1	2	0	1	-1	1	1	1	0
77	1	56	2	24.91	1	1	0	1	4	3	1	41	40	1	12	12	0	20	17	3	11	10	1	87	82	5	0	0	0	0	0	2	-2	1	0	0	0	0	0	0	0	0	0	1	-1	1	1	1	0
78	2	70	1	24.84	1	2	-1	1	4	3	1	40	38	2	12	11	1	17	17	0	9	9	0	82	78	4	0	0	0	0	0	2	-2	1	0	1	-1	1	0	1	-1	2	1	2	-1	1	0	1	-1
79	1	68	2	25.95	1	1	0	1	3	2	1	40	40	0	12	12	0	18	17	1	9	9	0	82	80	2	0	0	0	0	0	4	-4	1	0	1	-1	1	1	1	0	3	1	1	0	2	1	2	-1
80	1	59	1	28.04	1	1	0	1	3	2	1	43	43	0	12	12	0	20	17	3	10	9	1	88	83	5	0	0	0	0	0	4	-4	1	0	1	-1	1	2	1	1	2	0	2	-2	1	2	0	2
81	1	65	1	22.86	1	2	-1	2	3	2	1	40	40	0	12	12	0	20	18	2	10	8	2	85	80	5	0	2	-2	1	0	0	0	0	2	1	1	1	0	1	-1	2	0	1	-1	1	1	1	0
82	1	62	1	28.73	1	1	0	1	3	3	0	41	40	1	12	12	0	20	17	3	10	8	2	86	80	6	0	0	0	0	0	4	-4	1	0	0	0	0	0	2	-2	1	0	3	-3	1	2	3	-1
83	1	61	2	25.95	1	2	-1	1	3	2	1	41	38	3	12	12	0	20	17	3	10	9	1	86	78	8	0	0	0	0	0	4	-4	1	0	1	-1	1	0	1	-1	2	1	2	-1	2	0	1	-1
84	1	56	2	24.91	1	1	0	1	4	2	2	43	43	0	12	12	0	20	20	0	10	10	0	89	87	2	0	0	0	0	0	4	-4	1	0	0	0	0	0	1	-1	1	0	1	-1	2	0	2	-2
85	1	64	2	24.49	1	2	-1	1	5	3	2	43	40	3	12	12	0	20	17	3	10	8	2	88	80	8	0	0	0	0	0	2	-2	1	0	0	0	0	0	2	-2	1	0	2	-2	1	0	1	-1
86	1	58	2	25.59	1	2	-1	1		3			39			12			17			8			79			0	0	0		2	-2	2		1	-1	1		2	-2	1		2	-2	2		2	-2
87	1	54	1	24.22	1	1	0	2	3	3	0	43	43	0	12	12	0	20	17	3	10	9	1	88	84	4	0	0	0	0	0	0	0	0	0	2	-2	1	1	2	-1	2	1	1	0	3	0	1	-1
88	1	56	1	25.1	2	2	0	2	4	2	2	35	35	0	12	12	0	17	17	0	9	11	-2	77	77	0	0	0	0	0	0	2	-2	1	0	2	-2	1	1	2	-1	2	1	2	-1	1	0	1	-1
89	1	59	2	24.69	1	1	0	1	4	3	1	41	41	0	12	12	0	20	17	3	10	9	1	87	82	5	0	0	0	0	0	0	0	0	1	1	0	3	0	1	-1	1	0	1	-1	2	0	1	-1
90	1	67	1	27.4	1	1	0	1	4	3	1	40	39	1	12	12	0	20	20	0	10	9	1	86	83	3	0	0	0	0	0	4	-4	1	0	1	-1	1	0	1	-1	2	0	1	-1	1	0	0	0
91	1	65	1	24.77	2	2	0	2	4	2	2	39	35	4	12	12	0	20	18	2	10	9	1	85	76	9	0	0	0	0	0	0	0	0	0	2	-2	1	1	2	-1	2	1	2	-1	1	1	2	-1
92	1	58	2	23.59	1	1	0	1	3	3	0	43	43	0	12	12	0	18	20	-2	9	10	-1	85	88	-3	0	0	0	0	0	0	0	0	1	1	0	3	1	2	-1	1	0	2	-2	1	0	1	-1
93	2	60	1	22.31	2	2	0	2	5	2	3	41	40	1	12	12	0	19	17	2	10	10	0	87	81	6	0	2	-2	1	0	2	-2	1	0	0	0	0	1	1	0	3	1	1	0	2	1	2	-1
94	1	51	1	25.26	1	1	0	1	4	2	2	41	42	-1	12	12	0	20	17	3	9	8	1	86	81	5	0	0	0	0	0	4	-4	1	1	1	0	2	0	1	-1	1	0	1	-1	1	0	1	-1
95	1	69	2	24.49	2	2	0	1	4	2	2	39	38	1	12	12	0	17	17	0	9	8	1	81	77	4	0	0	0	0	0	2	-2	1	0	0	0	0	0	1	-1	1	0	1	-1	2	0	1	-1
96	1	59	2	24.22	1	1	0	1	5	3	2	42	42	0	12	9	3	20	20	0	10	10	0	89	84	5	0	0	0	0	0	4	-4	1	0	0	0	0	0	1	-1	1	0	1	-1	2	1	0	1
97	1	66	1	24.61	1	1	0	1	5	2	3	43	42	1	12	12	0	18	16	2	10	10	0	88	82	6	0	0	0	0	0	0	0	0	2	2	0	2	0	2	-2	1	0	0	0	0	0	1	-1
98	2	54	2	26.44	1	2	-1	1	4	3	1	41	40	1	12	12	0	20	17	3	9	8	1	86	80	6	0	0	0	0	0	0	0	0	0	0	0	0	0	1	-1	1	1	2	-1	2	0	1	-1
99	1	39	1	25.95	1	1	0	2		2			42			12			20			9			85			0	0	0		4	-4	1		0	0	0		2	-2	1		2	-2	1		1	-1
100	1	58	2	25.34	1	1	0	1	5	3	2	42	40	2	11	11	0	20	20	0	10	10	0	88	84	4	0	0	0	0	0	2	-2	2	0	1	-1	1	0	1	-1	1	0	1	-1	2	0	0	0
[truncated: 123 more columns]

## Sheet: Sheet1
SEQN
1	1
2	1
3	2
4	1
5	1
6	1
7	1
8	1
9	1
10	1
11	1
12	1
13	1
14	1
15	1
16	1
17	1
18	1
19	1
20	1
21	1
22	1
	1
24	1
25	1
26	1
27	1
28	1
29	1
30	1
31	1
32	1
33	1
34	2
35	1
36	1
37	1
38	1
39	1
40	1
41	1
42	1
43	1
44	1
45	1
46	1
47	1
48	1
49	1
50	1
51	1
52	1
53	1
54	1
55	1
56	1
57	1
58	1
59	1
60	1
61	1
62	1
63	1
64	1
65	1
66	1
67	1
68	1
69	1
70	1
71	1
72	1
73	1
74	1
75	1
76	1
77	1
78	1
79	1
80	1
81	1
82	1
83	1
84	1
85	1
	1
87	1
88	1
89	1
90	1
91	1
92	1
93	1
94	1
95	1
96	1
97	1
98	1
	1
100	1
